# Supplementary material for: Fitness estimates from experimental infections predict the long-term strain structure of a vector-borne pathogen in the field
Source: Sci Rep. 2017 May 12;7:1851. doi: 10.1038/s41598-017-01821-1 (PMC5431797; doi:10.1038/s41598-017-01821-1)
Supplement: Supplementary file 2 — Supplementary data [file 41598_2017_1821_MOESM2_ESM.xls]

## Sheet: Header
Title: Fitness estimates from experimental infections predict the long-term strain structure of a vector-borne pathogen in the field
Authors: Jonas Durand, Maxime Jacquet, Olivier Rais, Lise Gern, Maarten J. Voordouw
Sheet titled 'oMG abundance' - Results of 454-sequencing of the Ixodes ricinus nymphal tick-derived Borrelia isolates with respect to the ospC gene
Sheet titled 'B. afzelii' - Community of Borrelia afzelii ospC major group isolates over the 11 years of the study
Sheet titled B. garinii' - Community of Borrelia garinii ospC major group isolates over the 11 years of the study

## Sheet: oMG abundance
Results of 454-sequencing of the Ixodes ricinus nymphal tick-derived Borrelia isolates with respect to the ospC gene
Tick ID = Identity number of the Ixodes ricinus nymphal tick from which the Borrelia isolate was obtained
Species = Borrelia species of the isolate as identified by the PCR-reverse line blot assay
Year = year in which the Ixodes ricinus nymph was collected in the field and the Borrelia isolate was cultured in the lab
Reads = Number of ospC gene sequences obtained for each tick from the 454-sequencing run
Columns E to AA contain the names of the ospC major groups (oMGs)
* B. afzelii ospC major groups start with A (A01, A02, A03), B. garinii ospC major groups start with G
* ospC major groups Q and V01 belong to B. burgdorferi sensu stricto and B. valaisiana, repsectively
Interpretation 1: Tick A045 was collected in 2000 and yielded a Borrelia isolate that according to the PCR-reverse line blot assay was B. afzelii
Interpretation 2: For tick A045, we obtained 801 ospC gene sequences (reads) from the 454-sequencing run
Interpretation 3: Of the 801 reads for tick A045, 13 clustered with oMG A01, 622 clustered with oMG A09, and 166 clustered with oMG A10.
Tick ID	Species	Year	Reads	A01	A02	A03	A05	A07	A09	A10	A11	A12	A14	G02	G04	G06	G07	G08	G09	G10	G12	G13	G14	G15	Q	V01
A045	B. afzelii	2000	801	13	0	0	0	0	622	166	0	0	0	0	0	0	0	0	0	0	0	0	0	0	0	0
A082	B. afzelii	2000	804	799	0	0	0	0	2	2	0	0	0	0	0	0	0	0	0	0	0	1	0	0	0	0
A083	B. afzelii	2000	167	0	165	0	0	0	0	1	0	0	1	0	0	0	0	0	0	0	0	0	0	0	0	0
A085	B. afzelii	2000	798	0	0	0	0	0	0	798	0	0	0	0	0	0	0	0	0	0	0	0	0	0	0	0
A086	B. afzelii	2000	697	0	0	0	0	0	0	697	0	0	0	0	0	0	0	0	0	0	0	0	0	0	0	0
A087	B. afzelii	2000	395	0	0	0	0	0	0	0	327	68	0	0	0	0	0	0	0	0	0	0	0	0	0	0
A132	B. afzelii	2000	1070	1069	1	0	0	0	0	0	0	0	0	0	0	0	0	0	0	0	0	0	0	0	0	0
A145	B. afzelii	2000	1007	0	1004	0	0	0	0	0	0	0	0	0	0	0	0	0	0	0	0	0	3	0	0	0
A190	B. afzelii	2000	486	0	0	0	0	0	0	483	0	0	0	0	0	0	0	2	0	0	1	0	0	0	0	0
A205	B. afzelii	2000	485	0	0	0	0	0	484	0	0	0	0	0	0	0	0	0	0	0	0	1	0	0	0	0
A208	B. afzelii	2000	401	0	0	0	400	0	0	0	0	0	0	0	0	0	0	0	0	0	0	0	1	0	0	0
A214	B. afzelii	2000	839	0	0	0	0	0	0	839	0	0	0	0	0	0	0	0	0	0	0	0	0	0	0	0
A222	B. afzelii	2000	683	0	0	0	0	0	682	1	0	0	0	0	0	0	0	0	0	0	0	0	0	0	0	0
A224	B. afzelii	2000	869	0	0	0	0	0	0	860	0	0	9	0	0	0	0	0	0	0	0	0	0	0	0	0
A230	B. afzelii	2000	548	0	0	0	0	0	0	543	0	0	0	0	0	0	0	5	0	0	0	0	0	0	0	0
A233	B. afzelii	2000	591	588	0	0	0	0	0	0	0	2	0	0	0	0	0	0	1	0	0	0	0	0	0	0
A234	B. afzelii	2000	871	0	0	0	0	0	128	742	0	0	0	0	0	0	0	0	0	0	0	0	1	0	0	0
A235	B. afzelii	2000	917	1	0	0	0	0	0	916	0	0	0	0	0	0	0	0	0	0	0	0	0	0	0	0
A240	B. afzelii	2000	420	0	0	0	0	0	420	0	0	0	0	0	0	0	0	0	0	0	0	0	0	0	0	0
A246	B. afzelii	2000	478	0	0	0	0	0	478	0	0	0	0	0	0	0	0	0	0	0	0	0	0	0	0	0
B030	B. afzelii	2001	718	0	0	0	0	0	0	716	0	0	0	0	0	0	0	2	0	0	0	0	0	0	0	0
B058	B. afzelii	2001	623	0	0	0	0	0	623	0	0	0	0	0	0	0	0	0	0	0	0	0	0	0	0	0
B075	B. afzelii	2001	61	1	0	0	0	0	4	56	0	0	0	0	0	0	0	0	0	0	0	0	0	0	0	0
B078	B. afzelii	2001	434	0	0	0	0	0	0	0	434	0	0	0	0	0	0	0	0	0	0	0	0	0	0	0
B114	B. afzelii	2001	130	0	0	0	0	0	130	0	0	0	0	0	0	0	0	0	0	0	0	0	0	0	0	0
B126	B. afzelii	2001	304	88	0	0	0	0	0	0	0	28	188	0	0	0	0	0	0	0	0	0	0	0	0	0
B153	B. afzelii	2001	559	0	0	0	0	0	0	107	0	127	325	0	0	0	0	0	0	0	0	0	0	0	0	0
B155	B. afzelii	2001	324	0	0	0	0	0	0	3	0	0	321	0	0	0	0	0	0	0	0	0	0	0	0	0
B175	B. afzelii	2001	870	0	0	0	0	0	0	870	0	0	0	0	0	0	0	0	0	0	0	0	0	0	0	0
B183	B. afzelii	2001	2117	0	0	0	0	0	0	2117	0	0	0	0	0	0	0	0	0	0	0	0	0	0	0	0
B189	B. afzelii	2001	1021	0	0	0	0	0	1	1020	0	0	0	0	0	0	0	0	0	0	0	0	0	0	0	0
B191	B. afzelii	2001	435	1	0	0	0	0	0	0	0	434	0	0	0	0	0	0	0	0	0	0	0	0	0	0
B211	B. afzelii	2001	93	0	91	0	0	0	0	0	0	0	0	0	0	0	2	0	0	0	0	0	0	0	0	0
B221	B. afzelii	2001	783	1	0	0	0	0	0	780	0	0	0	0	0	0	0	0	0	0	2	0	0	0	0	0
B222	B. afzelii	2001	615	612	0	0	0	0	2	1	0	0	0	0	0	0	0	0	0	0	0	0	0	0	0	0
B240	B. afzelii	2001	775	773	0	0	0	0	2	0	0	0	0	0	0	0	0	0	0	0	0	0	0	0	0	0
B246	B. afzelii	2001	529	527	0	0	0	0	0	1	0	0	0	0	0	0	0	0	1	0	0	0	0	0	0	0
C029	B. afzelii	2002	609	609	0	0	0	0	0	0	0	0	0	0	0	0	0	0	0	0	0	0	0	0	0	0
C059	B. afzelii	2002	573	0	0	0	0	0	0	571	0	0	0	0	0	0	0	1	0	0	0	0	1	0	0	0
C103	B. afzelii	2002	438	2	0	0	0	0	0	0	0	0	0	0	0	0	0	0	0	0	436	0	0	0	0	0
C114	B. afzelii	2002	488	485	0	0	0	0	0	0	0	0	0	1	0	0	2	0	0	0	0	0	0	0	0	0
C151	B. afzelii	2002	31	0	0	0	0	30	0	1	0	0	0	0	0	0	0	0	0	0	0	0	0	0	0	0
C162	B. afzelii	2002	414	0	0	0	0	0	414	0	0	0	0	0	0	0	0	0	0	0	0	0	0	0	0	0
C168	B. afzelii	2002	494	0	0	0	0	0	0	491	0	0	0	0	0	0	0	0	2	0	0	0	1	0	0	0
C189	B. afzelii	2002	721	0	0	0	0	0	0	716	0	0	0	0	0	0	0	5	0	0	0	0	0	0	0	0
C201	B. afzelii	2002	548	0	0	0	0	0	0	548	0	0	0	0	0	0	0	0	0	0	0	0	0	0	0	0
C224	B. afzelii	2002	168	0	0	0	0	0	168	0	0	0	0	0	0	0	0	0	0	0	0	0	0	0	0	0
C227	B. afzelii	2002	142	0	0	0	0	0	142	0	0	0	0	0	0	0	0	0	0	0	0	0	0	0	0	0
C237	B. afzelii	2002	466	0	0	0	0	0	0	5	0	0	458	0	0	0	0	0	3	0	0	0	0	0	0	0
C238	B. afzelii	2002	407	404	0	0	0	0	0	0	0	1	0	0	0	0	1	1	0	0	0	0	0	0	0	0
C242	B. afzelii	2002	2	2	0	0	0	0	0	0	0	0	0	0	0	0	0	0	0	0	0	0	0	0	0	0
C248	B. afzelii	2002	310	0	0	0	0	0	40	270	0	0	0	0	0	0	0	0	0	0	0	0	0	0	0	0
C267	B. afzelii	2002	510	0	0	0	0	0	0	510	0	0	0	0	0	0	0	0	0	0	0	0	0	0	0	0
D084	B. afzelii	2003	699	692	0	0	0	0	0	4	0	0	0	3	0	0	0	0	0	0	0	0	0	0	0	0
D090	B. afzelii	2003	340	0	0	0	0	0	338	0	0	0	0	1	0	0	0	0	0	0	0	0	1	0	0	0
D094	B. afzelii	2003	353	345	0	0	0	0	0	0	0	0	0	1	0	0	0	0	7	0	0	0	0	0	0	0
D109	B. afzelii	2003	79	0	78	0	0	0	0	0	0	0	0	0	0	0	0	0	0	0	0	1	0	0	0	0
D118	B. afzelii	2003	933	0	0	0	0	0	929	2	0	0	0	0	0	0	2	0	0	0	0	0	0	0	0	0
D121	B. afzelii	2003	152	8	0	0	0	144	0	0	0	0	0	0	0	0	0	0	0	0	0	0	0	0	0	0
D129	B. afzelii	2003	349	339	0	0	0	0	0	2	0	0	0	0	0	0	0	0	0	0	0	8	0	0	0	0
D136	B. afzelii	2003	2	0	0	0	0	0	0	0	0	0	0	0	0	0	0	0	1	0	0	1	0	0	0	0
D139	B. afzelii	2003	314	0	0	0	0	0	0	0	0	0	0	0	0	0	0	0	0	0	0	0	0	0	0	314
D155	B. afzelii	2003	484	0	0	0	0	0	0	484	0	0	0	0	0	0	0	0	0	0	0	0	0	0	0	0
D164	B. afzelii	2003	465	0	0	247	0	0	123	74	0	1	0	0	0	0	4	15	0	0	0	0	1	0	0	0
D172	B. afzelii	2003	1555	0	0	0	0	0	0	0	0	7	1548	0	0	0	0	0	0	0	0	0	0	0	0	0
E006	B. afzelii	2004	570	0	0	0	0	0	0	570	0	0	0	0	0	0	0	0	0	0	0	0	0	0	0	0
E043	B. afzelii	2004	609	0	0	0	0	0	0	609	0	0	0	0	0	0	0	0	0	0	0	0	0	0	0	0
E048	B. afzelii	2004	670	0	0	0	0	0	0	670	0	0	0	0	0	0	0	0	0	0	0	0	0	0	0	0
E059	B. afzelii	2004	487	0	0	0	0	0	0	0	0	0	486	0	0	0	0	1	0	0	0	0	0	0	0	0
E072	B. afzelii	2004	578	0	0	0	0	0	0	577	0	0	1	0	0	0	0	0	0	0	0	0	0	0	0	0
E082	B. afzelii	2004	603	0	0	0	0	0	600	0	0	0	0	0	0	0	0	0	0	0	0	0	3	0	0	0
E118	B. afzelii	2004	335	0	0	0	0	0	0	334	0	0	0	0	0	0	0	0	0	0	0	0	1	0	0	0
E121	B. afzelii	2004	711	0	0	0	0	0	0	711	0	0	0	0	0	0	0	0	0	0	0	0	0	0	0	0
E123	B. afzelii	2004	827	0	0	1	0	0	0	826	0	0	0	0	0	0	0	0	0	0	0	0	0	0	0	0
E132	B. afzelii	2004	415	0	0	0	0	0	0	413	0	0	2	0	0	0	0	0	0	0	0	0	0	0	0	0
E151	B. afzelii	2004	5	0	0	0	0	0	0	0	0	0	0	5	0	0	0	0	0	0	0	0	0	0	0	0
E166	B. afzelii	2004	693	692	1	0	0	0	0	0	0	0	0	0	0	0	0	0	0	0	0	0	0	0	0	0
E168	B. afzelii	2004	543	0	0	0	0	0	0	542	1	0	0	0	0	0	0	0	0	0	0	0	0	0	0	0
F001	B. afzelii	2005	401	0	400	0	0	0	0	0	0	0	0	0	0	0	0	1	0	0	0	0	0	0	0	0
F020	B. afzelii	2005	915	0	0	0	0	0	0	913	0	0	0	0	0	0	2	0	0	0	0	0	0	0	0	0
F038	B. afzelii	2005	462	388	0	0	0	0	0	2	66	6	0	0	0	0	0	0	0	0	0	0	0	0	0	0
F053	B. afzelii	2005	684	0	0	0	0	0	0	684	0	0	0	0	0	0	0	0	0	0	0	0	0	0	0	0
F054	B. afzelii	2005	278	273	0	0	0	0	0	0	0	3	1	0	0	0	0	0	0	0	1	0	0	0	0	0
F058	B. afzelii	2005	968	5	0	0	0	0	1	962	0	0	0	0	0	0	0	0	0	0	0	0	0	0	0	0
F065	B. afzelii	2005	412	0	0	0	0	0	0	0	0	0	412	0	0	0	0	0	0	0	0	0	0	0	0	0
F115	B. afzelii	2005	81	0	1	0	0	0	0	78	0	0	0	0	0	0	0	0	1	0	0	1	0	0	0	0
F135	B. afzelii	2005	577	0	353	0	0	57	166	1	0	0	0	0	0	0	0	0	0	0	0	0	0	0	0	0
F163	B. afzelii	2005	213	19	0	0	0	0	0	0	0	3	189	0	0	0	0	0	0	0	0	2	0	0	0	0
F171	B. afzelii	2005	3	0	0	0	0	0	0	0	0	1	0	2	0	0	0	0	0	0	0	0	0	0	0	0
F172	B. afzelii	2005	917	0	0	0	14	0	0	0	0	0	903	0	0	0	0	0	0	0	0	0	0	0	0	0
F173	B. afzelii	2005	453	0	0	0	437	0	0	1	0	0	15	0	0	0	0	0	0	0	0	0	0	0	0	0
F199	B. afzelii	2005	716	0	0	0	0	0	0	715	0	0	0	0	0	0	0	0	0	0	0	0	1	0	0	0
F203	B. afzelii	2005	443	0	0	0	0	1	364	78	0	0	0	0	0	0	0	0	0	0	0	0	0	0	0	0
F208	B. afzelii	2005	576	0	0	0	73	0	0	1	0	54	447	0	0	0	0	0	0	0	0	0	1	0	0	0
F211	B. afzelii	2005	1137	0	0	0	0	0	0	0	0	0	1136	0	0	0	0	0	0	0	0	1	0	0	0	0
F231	B. afzelii	2005	463	4	0	0	0	0	0	459	0	0	0	0	0	0	0	0	0	0	0	0	0	0	0	0
F247	B. afzelii	2005	422	0	0	0	0	0	0	422	0	0	0	0	0	0	0	0	0	0	0	0	0	0	0	0
G030	B. afzelii	2006	433	0	0	0	432	0	0	1	0	0	0	0	0	0	0	0	0	0	0	0	0	0	0	0
G033	B. afzelii	2006	539	0	0	0	0	0	0	2	0	0	531	0	0	0	0	0	0	0	6	0	0	0	0	0
G045	B. afzelii	2006	1099	1	0	0	0	0	0	1097	0	0	0	0	0	0	0	0	0	0	0	0	1	0	0	0
G068	B. afzelii	2006	163	0	0	0	0	163	0	0	0	0	0	0	0	0	0	0	0	0	0	0	0	0	0	0
G073	B. afzelii	2006	423	0	0	0	0	0	0	422	0	0	1	0	0	0	0	0	0	0	0	0	0	0	0	0
G075	B. afzelii	2006	393	0	3	0	0	0	378	0	0	12	0	0	0	0	0	0	0	0	0	0	0	0	0	0
G088	B. afzelii	2006	638	0	0	0	0	0	0	636	0	0	0	2	0	0	0	0	0	0	0	0	0	0	0	0
G089	B. afzelii	2006	593	0	0	0	0	0	0	591	0	0	1	0	0	0	0	0	1	0	0	0	0	0	0	0
G090	B. afzelii	2006	651	0	0	0	0	0	0	650	0	0	0	0	0	0	0	0	0	0	0	0	0	0	1	0
G096	B. afzelii	2006	486	0	0	0	3	0	0	481	0	0	2	0	0	0	0	0	0	0	0	0	0	0	0	0
G098	B. afzelii	2006	2	0	0	0	0	0	0	0	0	0	2	0	0	0	0	0	0	0	0	0	0	0	0	0
G100	B. afzelii	2006	329	0	0	0	0	0	0	0	0	0	329	0	0	0	0	0	0	0	0	0	0	0	0	0
G101	B. afzelii	2006	339	0	337	0	0	0	0	0	0	0	0	0	0	0	0	0	2	0	0	0	0	0	0	0
G114	B. afzelii	2006	401	0	0	0	0	0	0	153	0	0	243	1	0	0	0	0	4	0	0	0	0	0	0	0
G153	B. afzelii	2006	680	0	0	0	0	0	0	679	1	0	0	0	0	0	0	0	0	0	0	0	0	0	0	0
G156	B. afzelii	2006	2	1	0	0	0	0	0	0	1	0	0	0	0	0	0	0	0	0	0	0	0	0	0	0
G159	B. afzelii	2006	650	647	0	0	0	0	0	0	0	0	0	0	0	0	0	3	0	0	0	0	0	0	0	0
G167	B. afzelii	2006	1808	1807	0	0	0	0	0	0	0	0	1	0	0	0	0	0	0	0	0	0	0	0	0	0
G209	B. afzelii	2006	446	0	0	0	0	0	0	0	0	0	446	0	0	0	0	0	0	0	0	0	0	0	0	0
G221	B. afzelii	2006	418	0	0	0	0	0	0	0	390	0	27	0	0	0	0	0	0	0	0	1	0	0	0	0
H010	B. afzelii	2007	396	0	0	0	14	0	0	5	377	0	0	0	0	0	0	0	0	0	0	0	0	0	0	0
H017	B. afzelii	2007	1441	0	0	0	0	0	163	1277	1	0	0	0	0	0	0	0	0	0	0	0	0	0	0	0
H030	B. afzelii	2007	1401	0	0	2	0	0	0	1399	0	0	0	0	0	0	0	0	0	0	0	0	0	0	0	0
H042	B. afzelii	2007	415	0	0	0	347	0	0	1	67	0	0	0	0	0	0	0	0	0	0	0	0	0	0	0
H043	B. afzelii	2007	249	0	0	0	0	1	0	0	0	0	248	0	0	0	0	0	0	0	0	0	0	0	0	0
H044	B. afzelii	2007	383	0	0	0	0	1	0	0	0	0	381	0	0	0	0	0	0	0	0	0	1	0	0	0
H045	B. afzelii	2007	692	0	0	0	0	0	0	1	0	0	691	0	0	0	0	0	0	0	0	0	0	0	0	0
H113	B. afzelii	2007	8	0	0	0	0	0	0	0	0	0	8	0	0	0	0	0	0	0	0	0	0	0	0	0
H116	B. afzelii	2007	240	0	0	0	8	0	1	0	229	0	0	0	0	0	0	0	2	0	0	0	0	0	0	0
H127	B. afzelii	2007	422	0	0	0	0	0	0	3	0	10	0	0	0	0	0	0	1	0	0	0	0	0	408	0
H138	B. afzelii	2007	4399	0	0	0	0	0	0	0	0	4399	0	0	0	0	0	0	0	0	0	0	0	0	0	0
H141	B. afzelii	2007	450	0	0	0	444	0	1	0	0	0	5	0	0	0	0	0	0	0	0	0	0	0	0	0
H150	B. afzelii	2007	600	0	0	0	0	0	0	596	0	0	0	0	0	0	0	0	0	0	1	3	0	0	0	0
H160	B. afzelii	2007	878	0	0	0	0	0	0	876	2	0	0	0	0	0	0	0	0	0	0	0	0	0	0	0
H168	B. afzelii	2007	1042	1	0	0	0	0	1	1040	0	0	0	0	0	0	0	0	0	0	0	0	0	0	0	0
H186	B. afzelii	2007	376	1	0	0	0	0	369	0	0	0	5	0	0	0	0	0	0	0	0	1	0	0	0	0
H218	B. afzelii	2007	742	2	0	0	0	0	2	737	0	0	0	0	0	0	1	0	0	0	0	0	0	0	0	0
H231	B. afzelii	2007	95	0	0	0	5	0	0	0	76	0	14	0	0	0	0	0	0	0	0	0	0	0	0	0
H232	B. afzelii	2007	1611	0	0	0	0	0	4	1607	0	0	0	0	0	0	0	0	0	0	0	0	0	0	0	0
H242	B. afzelii	2007	455	0	0	0	0	454	0	1	0	0	0	0	0	0	0	0	0	0	0	0	0	0	0	0
I040	B. afzelii	2008	541	0	0	0	0	0	0	0	0	0	0	0	0	0	0	0	532	0	0	0	9	0	0	0
I045	B. afzelii	2008	256	0	0	0	255	1	0	0	0	0	0	0	0	0	0	0	0	0	0	0	0	0	0	0
I046	B. afzelii	2008	709	0	0	0	0	0	0	709	0	0	0	0	0	0	0	0	0	0	0	0	0	0	0	0
I047	B. afzelii	2008	645	1	0	0	0	0	247	394	0	0	0	0	0	0	0	0	0	0	0	3	0	0	0	0
I060	B. afzelii	2008	842	0	0	0	0	0	6	836	0	0	0	0	0	0	0	0	0	0	0	0	0	0	0	0
I061	B. afzelii	2008	787	0	0	0	0	0	785	1	0	1	0	0	0	0	0	0	0	0	0	0	0	0	0	0
I075	B. afzelii	2008	653	0	0	0	0	0	651	0	0	0	0	0	0	0	0	1	0	0	0	1	0	0	0	0
I088	B. afzelii	2008	823	0	0	1	814	0	1	0	6	0	0	0	0	0	0	1	0	0	0	0	0	0	0	0
I089	B. afzelii	2008	199	0	0	0	0	199	0	0	0	0	0	0	0	0	0	0	0	0	0	0	0	0	0	0
I107	B. afzelii	2008	625	0	0	0	0	0	0	0	0	0	624	0	0	0	1	0	0	0	0	0	0	0	0	0
I114	B. afzelii	2008	895	0	0	0	0	0	2	0	0	0	893	0	0	0	0	0	0	0	0	0	0	0	0	0
I131	B. afzelii	2008	390	0	0	0	0	0	389	1	0	0	0	0	0	0	0	0	0	0	0	0	0	0	0	0
I147	B. afzelii	2008	190	0	0	0	0	0	190	0	0	0	0	0	0	0	0	0	0	0	0	0	0	0	0	0
I208	B. afzelii	2008	551	0	2	0	0	0	458	0	0	0	84	1	0	0	0	0	0	0	0	6	0	0	0	0
I209	B. afzelii	2008	314	0	0	0	0	0	0	0	0	0	52	0	0	0	1	0	0	0	0	261	0	0	0	0
I213	B. afzelii	2008	531	1	0	2	0	525	1	0	0	0	1	0	0	0	0	0	0	0	0	1	0	0	0	0
I217	B. afzelii	2008	783	779	0	0	0	0	4	0	0	0	0	0	0	0	0	0	0	0	0	0	0	0	0	0
I229	B. afzelii	2008	61	0	58	0	0	0	0	0	0	0	0	0	0	0	2	1	0	0	0	0	0	0	0	0
J013	B. afzelii	2009	1259	1	0	0	0	0	1255	1	0	0	0	0	0	0	2	0	0	0	0	0	0	0	0	0
J033	B. afzelii	2009	619	0	0	0	0	0	615	0	0	0	0	3	0	0	0	0	1	0	0	0	0	0	0	0
J103	B. afzelii	2009	419	0	0	0	0	0	0	0	350	0	69	0	0	0	0	0	0	0	0	0	0	0	0	0
J115	B. afzelii	2009	725	0	0	0	0	0	0	723	0	0	1	0	0	0	0	0	0	0	1	0	0	0	0	0
J125	B. afzelii	2009	1015	0	0	0	0	0	0	1015	0	0	0	0	0	0	0	0	0	0	0	0	0	0	0	0
J137	B. afzelii	2009	794	0	0	0	0	0	0	794	0	0	0	0	0	0	0	0	0	0	0	0	0	0	0	0
J139	B. afzelii	2009	547	0	0	0	0	0	1	546	0	0	0	0	0	0	0	0	0	0	0	0	0	0	0	0
J149	B. afzelii	2009	638	635	0	0	0	0	0	0	0	0	0	0	0	0	0	0	0	0	0	3	0	0	0	0
J160	B. afzelii	2009	550	0	0	0	0	0	0	549	0	0	0	0	0	0	0	0	0	0	0	1	0	0	0	0
J162	B. afzelii	2009	3500	0	0	0	0	0	1	3499	0	0	0	0	0	0	0	0	0	0	0	0	0	0	0	0
J169	B. afzelii	2009	521	0	521	0	0	0	0	0	0	0	0	0	0	0	0	0	0	0	0	0	0	0	0	0
J183	B. afzelii	2009	447	444	0	0	0	0	1	0	1	0	0	1	0	0	0	0	0	0	0	0	0	0	0	0
J190	B. afzelii	2009	264	0	0	0	71	0	0	0	0	0	191	2	0	0	0	0	0	0	0	0	0	0	0	0
J193	B. afzelii	2009	667	1	0	0	0	0	0	662	0	0	0	1	0	0	0	3	0	0	0	0	0	0	0	0
J197	B. afzelii	2009	1034	0	0	941	0	0	0	93	0	0	0	0	0	0	0	0	0	0	0	0	0	0	0	0
J208	B. afzelii	2009	338	334	0	0	0	0	0	1	0	3	0	0	0	0	0	0	0	0	0	0	0	0	0	0
J209	B. afzelii	2009	528	4	0	206	0	0	0	317	0	0	0	0	0	0	0	0	0	0	0	1	0	0	0	0
J214	B. afzelii	2009	584	0	0	0	0	582	1	0	0	0	0	0	0	0	0	0	0	0	0	1	0	0	0	0
J218	B. afzelii	2009	588	0	0	0	0	0	585	3	0	0	0	0	0	0	0	0	0	0	0	0	0	0	0	0
J223	B. afzelii	2009	563	0	0	0	0	0	561	0	0	0	2	0	0	0	0	0	0	0	0	0	0	0	0	0
K033	B. afzelii	2010	892	0	0	690	0	0	0	202	0	0	0	0	0	0	0	0	0	0	0	0	0	0	0	0
K045	B. afzelii	2010	569	0	0	0	0	0	0	9	0	2	558	0	0	0	0	0	0	0	0	0	0	0	0	0
K068	B. afzelii	2010	761	28	0	0	0	0	1	729	3	0	0	0	0	0	0	0	0	0	0	0	0	0	0	0
K075	B. afzelii	2010	990	0	0	990	0	0	0	0	0	0	0	0	0	0	0	0	0	0	0	0	0	0	0	0
K088	B. afzelii	2010	300	0	0	0	0	0	1	299	0	0	0	0	0	0	0	0	0	0	0	0	0	0	0	0
K104	B. afzelii	2010	314	0	0	0	0	0	0	0	0	0	313	0	0	0	0	1	0	0	0	0	0	0	0	0
K107	B. afzelii	2010	299	0	0	0	0	0	297	1	0	0	0	0	0	0	0	1	0	0	0	0	0	0	0	0
K113	B. afzelii	2010	626	0	1	0	0	0	0	625	0	0	0	0	0	0	0	0	0	0	0	0	0	0	0	0
K137	B. afzelii	2010	198	0	5	0	0	0	190	2	0	0	1	0	0	0	0	0	0	0	0	0	0	0	0	0
K153	B. afzelii	2010	595	0	0	0	0	10	584	0	0	0	1	0	0	0	0	0	0	0	0	0	0	0	0	0
K156	B. afzelii	2010	707	3	0	0	0	0	704	0	0	0	0	0	0	0	0	0	0	0	0	0	0	0	0	0
K164	B. afzelii	2010	467	0	0	0	1	0	0	1	18	0	446	0	0	0	0	0	1	0	0	0	0	0	0	0
K166	B. afzelii	2010	144	0	0	0	0	139	0	0	1	0	0	0	0	0	0	1	0	0	0	3	0	0	0	0
K190	B. afzelii	2010	293	0	0	0	0	0	2	0	291	0	0	0	0	0	0	0	0	0	0	0	0	0	0	0
K202	B. afzelii	2010	368	0	0	0	0	0	0	368	0	0	0	0	0	0	0	0	0	0	0	0	0	0	0	0
K226	B. afzelii	2010	555	2	2	0	0	0	550	0	0	0	0	0	0	0	0	0	0	0	1	0	0	0	0	0
K231	B. afzelii	2010	508	0	0	0	0	0	507	0	0	0	0	0	0	0	0	0	0	0	0	0	1	0	0	0
K274	B. afzelii	2010	732	623	0	0	0	0	0	1	0	108	0	0	0	0	0	0	0	0	0	0	0	0	0	0
A035	B. garinii	2000	655	0	0	0	0	0	1	0	0	0	0	462	0	0	0	153	0	0	0	0	38	1	0	0
A061	B. garinii	2000	410	0	0	0	0	0	0	0	0	0	0	0	0	353	1	0	0	0	0	0	0	0	56	0
A062	B. garinii	2000	675	0	0	0	0	0	0	0	0	0	1	34	0	0	0	626	0	2	1	2	2	7	0	0
A074	B. garinii	2000	1195	0	0	0	0	0	0	0	0	0	0	0	0	0	0	1177	0	0	0	0	0	18	0	0
A084	B. garinii	2000	17	0	0	0	0	0	3	0	1	0	0	2	1	0	1	1	0	4	0	1	0	3	0	0
A095	B. garinii	2000	897	0	0	0	0	0	1	0	0	0	0	1	0	0	1	4	884	2	0	0	4	0	0	0
A096	B. garinii	2000	521	0	0	0	0	0	1	0	0	0	1	0	0	0	1	503	3	2	2	1	3	3	1	0
A099	B. garinii	2000	1635	0	0	0	0	0	0	0	0	0	0	1	0	0	1	909	0	0	128	1	595	0	0	0
A103	B. garinii	2000	476	0	0	0	0	0	0	0	0	0	0	40	363	0	2	18	0	0	24	28	1	0	0	0
A105	B. garinii	2000	1551	0	0	0	0	0	1	0	1	0	0	34	4	0	1	4	2	0	2	0	1498	4	0	0
A108	B. garinii	2000	524	521	0	0	0	0	2	0	0	0	0	0	0	0	0	0	0	0	0	0	0	1	0	0
A124	B. garinii	2000	939	0	0	0	0	0	0	0	0	0	0	0	0	0	0	0	0	890	0	0	0	49	0	0
A143	B. garinii	2000	518	0	0	0	0	0	0	0	0	0	0	0	508	0	0	0	0	3	1	6	0	0	0	0
A144	B. garinii	2000	1037	0	0	0	0	0	1	1	2	0	3	1010	0	0	1	5	0	2	0	1	2	9	0	0
A146	B. garinii	2000	848	0	0	0	0	0	0	0	0	0	0	0	0	0	0	0	846	0	0	0	0	2	0	0
A156	B. garinii	2000	2224	0	0	0	0	0	0	0	0	0	0	0	0	0	0	2224	0	0	0	0	0	0	0	0
A176	B. garinii	2000	816	0	0	0	0	0	0	0	0	0	0	0	0	0	0	0	0	0	0	0	0	816	0	0
A189	B. garinii	2000	759	0	0	0	0	0	0	2	0	0	0	0	0	0	0	0	0	0	0	757	0	0	0	0
A211	B. garinii	2000	421	0	0	0	0	0	0	0	0	0	0	1	0	1	0	2	2	1	1	2	406	5	0	0
A242	B. garinii	2000	1083	0	0	0	0	0	2	0	1	0	0	0	0	0	1	1071	2	3	1	2	0	0	0	0
B004	B. garinii	2001	169	166	0	0	0	0	0	0	0	0	0	0	0	0	2	1	0	0	0	0	0	0	0	0
B010	B. garinii	2001	838	0	0	0	0	0	0	0	0	0	0	0	0	0	0	2	0	0	0	1	0	835	0	0
B029	B. garinii	2001	562	0	0	0	0	0	0	0	0	0	0	0	0	0	560	0	0	0	0	0	0	2	0	0
B042	B. garinii	2001	1140	0	0	0	0	0	0	0	0	0	0	0	0	0	0	1	1	0	0	1138	0	0	0	0
B104	B. garinii	2001	292	0	0	0	0	0	0	0	0	0	0	1	0	0	2	8	1	1	0	277	0	2	0	0
B112	B. garinii	2001	299	0	0	0	0	0	4	0	0	0	0	0	0	0	0	243	0	0	0	52	0	0	0	0
B128	B. garinii	2001	7	0	0	0	0	0	1	0	0	0	0	0	0	0	1	0	2	0	0	3	0	0	0	0
B151	B. garinii	2001	711	0	0	0	0	0	0	0	0	0	0	0	0	0	0	0	710	0	0	0	1	0	0	0
B154	B. garinii	2001	640	0	0	0	0	0	0	0	0	0	0	0	0	0	545	0	0	0	0	0	95	0	0	0
B169	B. garinii	2001	711	0	0	0	0	0	0	1	0	0	0	0	0	0	704	3	0	0	0	0	2	1	0	0
B177	B. garinii	2001	3	0	0	0	0	0	0	0	0	0	0	0	0	0	0	2	0	0	1	0	0	0	0	0
B200	B. garinii	2001	959	0	0	0	0	0	0	0	0	0	0	0	0	0	1	1	1	1	6	949	0	0	0	0
B224	B. garinii	2001	525	0	0	0	0	0	0	0	0	0	0	0	0	0	1	8	513	1	0	0	2	0	0	0
B236	B. garinii	2001	1402	0	0	0	0	0	0	0	0	0	0	0	0	0	1	1401	0	0	0	0	0	0	0	0
B239	B. garinii	2001	146	0	0	0	0	0	0	0	0	0	0	1	0	0	0	1	1	1	0	141	1	0	0	0
B242	B. garinii	2001	559	0	0	0	0	0	0	0	0	0	0	0	0	0	0	546	0	0	2	0	10	1	0	0
B247	B. garinii	2001	2131	0	0	0	0	0	0	0	0	0	0	3	1	0	0	0	0	0	1	5	2121	0	0	0
B288	B. garinii	2001	1182	0	0	0	0	0	0	0	0	0	0	1165	5	12	0	0	0	0	0	0	0	0	0	0
C016	B. garinii	2002	2	0	0	0	0	0	0	0	1	0	0	0	0	0	0	0	0	0	0	0	0	1	0	0
C056	B. garinii	2002	547	0	0	0	0	0	0	0	0	0	0	12	0	0	0	11	0	0	0	3	521	0	0	0
C082	B. garinii	2002	1667	0	0	0	0	0	0	0	0	0	0	0	0	0	0	0	0	0	0	0	1664	3	0	0
C083	B. garinii	2002	511	0	0	0	0	0	1	0	0	0	0	0	0	0	0	0	1	0	0	509	0	0	0	0
C095	B. garinii	2002	1014	0	0	0	0	0	0	0	0	0	0	0	0	0	0	2	0	0	0	0	1012	0	0	0
C097	B. garinii	2002	475	0	0	0	0	0	0	0	0	0	0	0	0	1	0	474	0	0	0	0	0	0	0	0
C138	B. garinii	2002	561	0	0	0	0	0	0	0	0	0	0	0	2	0	0	3	0	0	0	556	0	0	0	0
C167	B. garinii	2002	456	0	0	0	0	0	0	132	0	0	0	0	0	0	0	0	0	1	0	323	0	0	0	0
C177	B. garinii	2002	467	0	0	0	0	0	19	0	0	0	0	0	0	382	0	0	0	3	0	0	0	63	0	0
C179	B. garinii	2002	480	0	0	0	0	0	0	0	0	0	0	0	0	0	0	0	0	0	0	480	0	0	0	0
C212	B. garinii	2002	85	0	0	0	0	0	0	0	0	0	0	0	0	0	81	0	0	3	0	0	0	1	0	0
C220	B. garinii	2002	816	0	0	0	0	0	0	0	0	0	0	0	0	0	0	813	0	0	3	0	0	0	0	0
C228	B. garinii	2002	962	0	0	0	0	0	0	0	0	0	0	0	0	0	962	0	0	0	0	0	0	0	0	0
C234	B. garinii	2002	881	0	0	0	0	0	0	193	0	0	0	0	0	0	0	0	0	0	0	688	0	0	0	0
C239	B. garinii	2002	10	0	0	0	0	0	0	0	0	0	0	0	0	0	0	0	0	0	0	10	0	0	0	0
C241	B. garinii	2002	223	0	0	0	0	0	0	0	0	0	0	0	0	0	0	0	0	0	0	0	221	2	0	0
C266	B. garinii	2002	624	0	0	0	0	0	0	0	0	0	0	0	2	0	0	0	0	0	622	0	0	0	0	0
C271	B. garinii	2002	635	0	0	0	0	0	0	0	0	0	0	0	0	0	0	634	1	0	0	0	0	0	0	0
C274	B. garinii	2002	1039	0	0	0	0	0	0	0	0	0	0	0	0	0	0	1030	0	0	0	0	9	0	0	0
D030	B. garinii	2003	510	0	0	0	0	0	0	0	0	0	1	0	0	0	0	0	0	0	0	0	0	0	0	509
D068	B. garinii	2003	371	0	0	0	0	0	0	0	0	0	0	0	0	0	369	0	0	0	0	0	0	0	0	2
D079	B. garinii	2003	1309	0	0	0	0	0	0	0	0	0	0	0	0	0	0	1309	0	0	0	0	0	0	0	0
D080	B. garinii	2003	683	0	0	0	0	0	0	0	0	0	0	480	0	0	201	1	0	0	0	0	1	0	0	0
D092	B. garinii	2003	2	0	0	0	0	0	0	0	0	0	0	0	0	0	0	0	0	0	0	0	0	2	0	0
D107	B. garinii	2003	558	0	0	0	0	0	0	0	0	0	0	1	4	0	10	8	0	1	0	334	200	0	0	0
D128	B. garinii	2003	631	0	0	0	0	0	0	0	0	0	0	0	0	0	0	1	0	0	0	630	0	0	0	0
D132	B. garinii	2003	1	0	0	0	0	0	0	0	0	0	0	0	0	0	1	0	0	0	0	0	0	0	0	0
D134	B. garinii	2003	557	0	0	0	0	0	0	0	0	0	0	0	475	0	81	0	0	1	0	0	0	0	0	0
D151	B. garinii	2003	382	0	0	0	0	0	0	0	0	0	0	0	0	0	382	0	0	0	0	0	0	0	0	0
D152	B. garinii	2003	4	0	0	0	0	0	0	0	0	0	0	0	0	0	3	1	0	0	0	0	0	0	0	0
D153	B. garinii	2003	543	0	0	0	0	0	0	0	0	0	0	0	0	0	0	0	0	0	540	0	0	3	0	0
D166	B. garinii	2003	576	0	0	0	0	0	0	0	0	0	0	0	1	0	0	0	575	0	0	0	0	0	0	0
D176	B. garinii	2003	721	0	0	0	0	0	0	0	0	0	0	1	0	0	28	0	0	1	0	0	691	0	0	0
E001	B. garinii	2004	442	0	0	0	0	0	0	0	0	0	1	440	0	0	0	0	1	0	0	0	0	0	0	0
E002	B. garinii	2004	444	0	0	0	0	0	0	444	0	0	0	0	0	0	0	0	0	0	0	0	0	0	0	0
E018	B. garinii	2004	1384	0	0	0	0	0	0	0	0	0	0	0	0	0	0	0	1384	0	0	0	0	0	0	0
E056	B. garinii	2004	259	0	0	0	0	0	0	0	0	0	0	0	0	0	259	0	0	0	0	0	0	0	0	0
E057	B. garinii	2004	523	0	0	0	0	0	0	0	0	0	0	523	0	0	0	0	0	0	0	0	0	0	0	0
E058	B. garinii	2004	922	0	0	0	0	0	0	0	0	0	0	0	0	0	0	1	920	0	0	0	0	1	0	0
E070	B. garinii	2004	188	0	0	0	0	0	0	0	0	0	0	0	0	1	0	0	0	0	186	0	1	0	0	0
E071	B. garinii	2004	810	0	0	0	0	0	0	0	0	0	5	805	0	0	0	0	0	0	0	0	0	0	0	0
E073	B. garinii	2004	752	0	0	0	0	0	0	0	0	0	0	0	1	0	0	401	0	0	1	0	349	0	0	0
E080	B. garinii	2004	5091	0	0	0	0	0	0	0	0	0	0	0	0	0	127	4964	0	0	0	0	0	0	0	0
E085	B. garinii	2004	313	0	0	0	0	0	0	0	0	0	0	0	311	2	0	0	0	0	0	0	0	0	0	0
E086	B. garinii	2004	373	0	0	0	0	0	0	0	0	0	0	0	371	0	0	0	1	0	0	1	0	0	0	0
E088	B. garinii	2004	384	0	0	0	0	0	0	0	0	0	0	0	0	0	383	1	0	0	0	0	0	0	0	0
E111	B. garinii	2004	2	0	0	0	0	0	0	0	0	0	0	0	0	0	1	0	0	0	0	0	1	0	0	0
F004	B. garinii	2005	907	0	0	0	0	0	0	0	0	0	1	0	0	0	0	731	0	0	0	0	175	0	0	0
F021	B. garinii	2005	581	0	0	0	0	0	0	0	0	0	0	0	0	580	0	0	0	0	0	1	0	0	0	0
F036	B. garinii	2005	888	0	0	0	0	0	0	0	0	0	2	0	850	0	0	0	0	0	36	0	0	0	0	0
F043	B. garinii	2005	611	0	0	0	0	0	0	0	0	0	0	0	0	0	610	0	0	1	0	0	0	0	0	0
F057	B. garinii	2005	881	0	0	0	0	0	1	0	0	0	0	0	0	17	0	0	859	0	0	0	0	4	0	0
F060	B. garinii	2005	708	0	0	0	0	0	0	0	0	0	0	699	0	0	1	0	1	2	4	0	0	1	0	0
F061	B. garinii	2005	531	0	0	0	0	0	0	0	0	0	0	0	0	0	0	0	2	0	91	438	0	0	0	0
F076	B. garinii	2005	568	0	0	0	0	0	0	0	0	0	3	0	0	0	0	564	0	0	0	0	0	1	0	0
F087	B. garinii	2005	254	0	0	0	0	0	0	0	0	0	0	0	0	0	0	252	0	0	0	0	0	2	0	0
F105	B. garinii	2005	4	0	0	0	0	0	2	0	0	0	0	0	0	0	0	0	0	0	0	0	0	2	0	0
F108	B. garinii	2005	384	0	0	0	0	0	2	0	0	0	0	0	0	0	17	0	0	0	0	178	182	5	0	0
F111	B. garinii	2005	306	0	0	0	0	0	0	0	0	0	4	0	0	0	0	0	302	0	0	0	0	0	0	0
F117	B. garinii	2005	381	0	0	0	0	0	0	0	0	0	0	0	0	0	0	380	0	0	0	1	0	0	0	0
F165	B. garinii	2005	520	0	0	0	0	0	0	0	0	0	0	0	0	0	0	353	0	0	0	0	167	0	0	0
F174	B. garinii	2005	465	0	0	0	0	0	0	0	0	0	0	0	0	0	464	0	0	0	0	0	0	1	0	0
F191	B. garinii	2005	497	0	0	0	0	0	0	0	0	0	0	0	0	496	0	0	0	0	0	0	0	0	1	0
F193	B. garinii	2005	1001	0	0	0	0	0	0	0	0	0	1	0	0	0	0	998	0	0	0	0	1	1	0	0
F196	B. garinii	2005	530	0	0	0	0	0	0	0	0	0	0	0	0	0	0	0	0	0	0	1	528	1	0	0
F213	B. garinii	2005	862	0	0	0	0	0	0	0	0	0	1	0	0	861	0	0	0	0	0	0	0	0	0	0
G029	B. garinii	2006	179	0	0	0	0	0	1	0	0	0	0	0	0	0	0	3	0	0	0	0	174	1	0	0
G113	B. garinii	2006	136	0	0	0	0	0	0	0	0	0	0	0	0	1	0	132	0	0	0	0	0	3	0	0
G120	B. garinii	2006	368	0	0	0	0	0	0	0	0	0	0	0	0	0	0	367	0	0	0	0	0	1	0	0
G141	B. garinii	2006	374	0	0	0	0	0	0	0	0	0	0	0	0	1	5	0	0	0	0	180	186	2	0	0
G148	B. garinii	2006	426	0	0	0	0	0	0	0	0	0	0	0	0	0	426	0	0	0	0	0	0	0	0	0
G168	B. garinii	2006	521	0	0	0	0	0	0	0	0	0	0	0	0	0	0	0	2	0	0	0	519	0	0	0
G175	B. garinii	2006	422	0	0	0	0	0	0	0	0	0	0	422	0	0	0	0	0	0	0	0	0	0	0	0
G197	B. garinii	2006	221	0	0	0	0	0	0	0	0	0	0	0	0	1	0	220	0	0	0	0	0	0	0	0
G202	B. garinii	2006	772	0	0	0	0	0	0	0	0	0	0	0	0	0	0	1	770	0	0	0	0	1	0	0
G204	B. garinii	2006	676	0	0	0	0	0	0	0	0	0	0	0	6	0	0	665	0	0	0	0	4	1	0	0
G206	B. garinii	2006	20	0	0	0	0	0	0	0	0	0	0	0	15	0	0	0	0	0	5	0	0	0	0	0
G210	B. garinii	2006	490	0	0	0	0	0	0	0	0	0	1	0	0	11	1	0	0	0	0	477	0	0	0	0
G212	B. garinii	2006	496	0	0	0	0	0	0	0	0	0	0	0	0	496	0	0	0	0	0	0	0	0	0	0
G219	B. garinii	2006	867	0	0	0	0	0	0	0	0	0	0	0	0	0	0	0	0	0	0	0	867	0	0	0
G222	B. garinii	2006	792	0	0	0	0	0	0	0	0	0	0	0	0	0	3	0	789	0	0	0	0	0	0	0
H001	B. garinii	2007	676	0	0	0	0	0	0	0	0	0	0	0	0	0	9	667	0	0	0	0	0	0	0	0
H007	B. garinii	2007	523	0	0	0	0	0	0	0	0	0	1	0	0	0	519	2	0	0	0	0	0	1	0	0
H012	B. garinii	2007	343	0	0	0	0	0	0	0	0	0	0	0	0	341	0	0	0	0	0	2	0	0	0	0
H018	B. garinii	2007	1476	0	0	0	0	0	0	0	0	0	0	1473	3	0	0	0	0	0	0	0	0	0	0	0
H028	B. garinii	2007	809	0	0	0	0	0	1	0	0	0	0	0	0	0	0	0	0	0	0	0	808	0	0	0
H036	B. garinii	2007	984	0	0	0	0	0	0	0	0	0	0	0	0	0	0	0	0	0	0	0	984	0	0	0
H071	B. garinii	2007	1009	0	0	0	0	0	0	0	0	0	0	0	0	1	0	4	0	0	1002	0	0	2	0	0
H091	B. garinii	2007	299	0	0	0	0	0	0	0	0	0	0	0	0	0	0	1	0	0	298	0	0	0	0	0
H092	B. garinii	2007	905	0	0	0	0	0	0	0	0	0	0	1	0	0	0	415	0	0	0	0	489	0	0	0
H101	B. garinii	2007	798	0	0	0	0	0	0	0	0	0	0	2	0	0	0	795	0	0	0	0	1	0	0	0
H124	B. garinii	2007	219	0	0	0	0	0	0	0	0	0	2	0	0	217	0	0	0	0	0	0	0	0	0	0
H151	B. garinii	2007	532	0	0	0	0	0	0	0	0	0	0	0	0	0	0	3	0	0	0	527	2	0	0	0
H159	B. garinii	2007	596	0	0	0	0	0	0	0	0	0	0	0	1	0	0	591	1	0	0	0	3	0	0	0
H161	B. garinii	2007	685	0	0	0	0	0	0	0	0	0	0	0	0	0	0	0	1	0	0	0	682	2	0	0
H190	B. garinii	2007	864	0	0	0	0	0	0	0	0	0	1	0	0	0	0	17	0	0	0	1	845	0	0	0
H209	B. garinii	2007	538	0	0	0	0	0	0	0	0	0	0	0	0	0	0	0	0	0	0	2	536	0	0	0
H221	B. garinii	2007	589	0	0	0	0	0	0	0	1	0	0	2	0	0	0	0	586	0	0	0	0	0	0	0
H224	B. garinii	2007	663	0	0	0	0	0	0	0	0	0	0	9	246	0	404	0	0	0	0	0	4	0	0	0
H229	B. garinii	2007	855	0	0	0	0	0	2	0	0	0	0	0	0	0	0	853	0	0	0	0	0	0	0	0
H254	B. garinii	2007	488	0	0	0	0	0	0	0	0	0	0	0	0	0	1	0	1	0	0	485	0	1	0	0
I008	B. garinii	2008	983	0	0	0	0	0	1	0	0	0	0	0	0	0	0	0	981	0	0	0	1	0	0	0
I039	B. garinii	2008	477	0	0	0	0	0	0	0	0	0	0	0	0	0	476	0	0	0	0	0	0	1	0	0
I048	B. garinii	2008	1198	0	0	0	0	0	0	0	1	0	0	1197	0	0	0	0	0	0	0	0	0	0	0	0
I076	B. garinii	2008	616	0	0	0	0	0	0	0	0	0	0	0	0	0	0	613	0	0	0	0	0	3	0	0
I093	B. garinii	2008	574	0	0	0	0	0	0	0	0	0	0	0	0	0	0	567	0	1	0	2	4	0	0	0
I105	B. garinii	2008	592	0	0	0	0	0	0	0	0	0	0	0	0	0	0	0	0	0	0	591	1	0	0	0
I118	B. garinii	2008	1297	0	0	0	0	0	0	0	0	0	0	0	4	0	0	1292	0	0	0	1	0	0	0	0
I136	B. garinii	2008	570	0	0	0	0	0	0	0	0	0	0	357	12	0	0	2	0	0	0	1	198	0	0	0
I146	B. garinii	2008	963	0	0	0	0	0	0	0	0	0	0	0	0	0	1	1	2	0	0	5	950	4	0	0
I152	B. garinii	2008	848	0	0	0	0	0	0	0	0	0	0	0	0	0	0	0	0	0	0	848	0	0	0	0
I164	B. garinii	2008	805	0	0	0	0	0	0	0	0	0	1	0	0	0	0	0	804	0	0	0	0	0	0	0
I173	B. garinii	2008	597	0	0	0	0	0	0	0	0	0	0	5	0	0	0	592	0	0	0	0	0	0	0	0
I174	B. garinii	2008	601	0	0	0	0	0	0	0	0	0	0	0	0	0	597	2	0	0	0	0	0	1	0	1
I185	B. garinii	2008	518	0	0	0	0	0	0	0	0	0	0	0	0	0	0	0	0	0	0	0	518	0	0	0
I196	B. garinii	2008	1267	0	0	0	0	0	0	0	0	0	0	0	0	0	1	0	0	0	0	0	1197	2	67	0
I199	B. garinii	2008	1234	0	0	0	0	0	0	0	0	0	0	0	0	0	1	1232	0	0	0	1	0	0	0	0
I216	B. garinii	2008	1091	0	0	0	0	0	1	0	0	0	0	0	0	0	0	1	0	0	0	0	1086	3	0	0
I218	B. garinii	2008	318	0	0	0	0	0	0	0	0	0	0	0	0	0	318	0	0	0	0	0	0	0	0	0
I240	B. garinii	2008	658	0	0	0	0	0	0	1	0	0	0	3	0	0	0	0	0	0	0	0	654	0	0	0
I245	B. garinii	2008	844	0	0	0	0	0	0	0	1	0	0	0	0	0	0	843	0	0	0	0	0	0	0	0
J006	B. garinii	2009	170	0	0	0	0	0	0	0	0	0	0	0	0	167	0	1	2	0	0	0	0	0	0	0
J034	B. garinii	2009	400	0	0	0	0	0	0	0	0	0	1	399	0	0	0	0	0	0	0	0	0	0	0	0
J088	B. garinii	2009	324	0	0	0	0	0	0	0	0	0	0	0	324	0	0	0	0	0	0	0	0	0	0	0
J110	B. garinii	2009	294	0	0	0	0	0	0	0	0	0	0	0	0	9	284	0	0	0	1	0	0	0	0	0
J117	B. garinii	2009	245	0	0	0	0	0	0	0	0	0	0	0	0	0	0	0	0	0	0	245	0	0	0	0
J136	B. garinii	2009	592	0	0	0	0	0	0	0	0	0	0	0	0	0	498	1	0	0	0	93	0	0	0	0
J151	B. garinii	2009	776	0	0	0	0	0	0	0	0	0	1	0	0	0	624	2	0	0	0	149	0	0	0	0
J182	B. garinii	2009	1203	0	0	0	0	0	0	0	0	0	0	0	24	0	1178	0	0	0	0	0	0	1	0	0
J187	B. garinii	2009	703	0	0	0	0	0	0	0	0	0	0	703	0	0	0	0	0	0	0	0	0	0	0	0
J194	B. garinii	2009	523	0	0	0	0	0	0	0	0	0	0	0	523	0	0	0	0	0	0	0	0	0	0	0
J198	B. garinii	2009	842	0	0	0	0	0	0	0	1	0	0	0	0	0	0	0	840	0	0	0	0	1	0	0
J216	B. garinii	2009	1586	0	0	0	0	0	0	0	0	0	0	0	0	0	0	0	1582	0	0	0	0	4	0	0
J219	B. garinii	2009	798	0	0	0	0	0	0	0	0	0	0	0	0	0	0	0	0	0	795	0	0	0	3	0
K014	B. garinii	2010	881	2	0	0	0	0	0	0	0	0	0	0	0	0	879	0	0	0	0	0	0	0	0	0
K015	B. garinii	2010	242	0	0	0	0	0	0	0	0	0	0	1	0	0	1	0	0	0	0	238	0	2	0	0
K029	B. garinii	2010	683	0	0	0	0	0	0	0	0	0	0	0	0	0	0	0	682	0	0	0	0	1	0	0
K031	B. garinii	2010	735	0	0	0	0	0	0	0	0	0	0	732	0	0	3	0	0	0	0	0	0	0	0	0
K032	B. garinii	2010	736	0	0	0	0	0	2	0	0	0	4	416	0	0	0	0	0	0	0	0	0	314	0	0
K070	B. garinii	2010	2	0	0	0	0	0	0	0	0	0	0	0	1	0	1	0	0	0	0	0	0	0	0	0
K074	B. garinii	2010	680	0	0	0	0	0	0	0	0	0	0	3	0	0	0	1	1	0	675	0	0	0	0	0
K095	B. garinii	2010	1029	0	0	0	0	0	0	0	0	0	0	1026	0	1	0	1	0	0	0	0	0	1	0	0
K108	B. garinii	2010	624	0	0	0	0	0	0	0	0	0	0	21	0	0	0	0	14	3	0	585	0	1	0	0
K163	B. garinii	2010	672	0	0	0	0	0	0	0	0	0	0	0	0	0	0	2	670	0	0	0	0	0	0	0
K182	B. garinii	2010	25	0	0	0	0	0	0	0	22	0	0	0	3	0	0	0	0	0	0	0	0	0	0	0
K218	B. garinii	2010	964	0	0	0	0	0	0	0	0	0	0	0	964	0	0	0	0	0	0	0	0	0	0	0
K230	B. garinii	2010	1	0	0	0	0	0	0	0	0	0	0	0	0	0	0	0	0	0	0	0	0	1	0	0
K240	B. garinii	2010	6	0	0	0	0	0	0	0	0	0	0	0	0	0	0	0	0	0	0	0	6	0	0	0
K257	B. garinii	2010	973	0	0	0	0	0	0	0	0	0	0	969	0	0	0	0	4	0	0	0	0	0	0	0
K258	B. garinii	2010	331	0	0	0	0	0	0	0	0	0	0	0	0	0	0	0	1	0	330	0	0	0	0	0
K263	B. garinii	2010	653	0	0	0	0	0	0	0	0	0	0	0	0	0	20	2	0	0	630	0	0	1	0	0
K265	B. garinii	2010	1077	0	0	0	0	0	0	0	0	0	0	0	0	0	0	0	0	0	0	1077	0	0	0	0

## Sheet: B. afzelii
Community of Borrelia afzelii ospC major group isolates over the 11 years of the study
Species = Borrelia species as identified by the PCR-reverse line blot assay
Year = year in which the Borrelia isolate was cultured from a field-collected Ixodes ricinus nymph
Total = number of B. afzelii isolates examined for each year of the study using 454-sequencing
Columns D to Q contain the names of the B. afzelii ospC major groups: A10, A9, A1, etc.
Interpretation: Of the 20 B. afzelii isolates tested in the year 2000, 12 were infected with oMG strain A10, 7 were infected with oMG strain A9, etc.
Community of Borrelia afzelii ospC major group isolates over the 11 years of the study
Species	Year	Total	A10	A9	A1	A14	A12	A3	A5	A2	A11	A7	G9	G12	G13	G8	G14	G2	G7
B. afzelii	2000	20	12	7	5	2	2	0	1	3	1	0	1	1	2	2	3	0	0
B. afzelii	2001	17	10	6	7	3	3	0	0	1	1	0	1	1	0	1	0	0	1
B. afzelii	2002	16	8	4	5	1	1	0	0	0	0	1	2	1	0	3	2	1	2
B. afzelii	2003	12	5	3	4	1	2	1	0	1	0	1	2	0	3	1	2	3	2
B. afzelii	2004	13	9	1	1	3	0	1	0	1	1	0	0	0	0	1	2	1	0
B. afzelii	2005	19	12	3	5	7	5	0	3	3	1	2	1	1	3	1	2	1	1
B. afzelii	2006	20	10	1	4	10	1	0	2	2	3	1	3	1	1	1	1	2	0
B. afzelii	2007	20	12	7	3	7	2	1	5	0	6	3	2	1	2	0	1	0	1
B. afzelii	2008	18	5	11	3	5	1	2	2	2	1	3	1	0	5	3	1	1	3
B. afzelii	2009	20	12	8	6	4	1	2	1	1	2	1	1	1	4	1	0	4	1
B. afzelii	2010	18	10	9	4	5	2	2	1	3	4	2	1	1	1	3	1	0	0
Community of Borrelia afzelii ospC major group isolates over the 11 years of the study
Species = Borrelia species as identified by the PCR-reverse line blot assay
Year = year in which the Borrelia isolate was cultured from a field-collected Ixodes ricinus nymph
Total = number of B. afzelii isolates examined for each year of the study using 454-sequencing
Columns D to Q contain the names of the B. afzelii ospC major groups: A10, A9, A1, etc.
Interpretation: Of the 20 B. afzelii isolates tested in the year 2000, 60% (12/20) were infected with oMG strain A10, 35% (7/20) were infected with oMG strain A9, etc.
Species	Year	Total	A10	A9	A1	A14	A12	A3	A5	A2	A11	A7	G9	G12	G13	G8	G14	G2	G7
B. afzelii	2000	20	0.6	0.35	0.25	0.1	0.1	0	0.05	0.15	0.05	0	0.05	0.05	0.1	0.1	0.15	0	0
B. afzelii	2001	17	0.588235	0.352941	0.411765	0.176471	0.176471	0	0	0.0588235	0.0588235	0	0.0588235	0.0588235	0	0.0588235	0	0	0.0588235
B. afzelii	2002	16	0.5	0.25	0.3125	0.0625	0.0625	0	0	0	0	0.0625	0.125	0.0625	0	0.1875	0.125	0.0625	0.125
B. afzelii	2003	12	0.416667	0.25	0.333333	0.0833333	0.166667	0.0833333	0	0.0833333	0	0.0833333	0.166667	0	0.25	0.0833333	0.166667	0.25	0.166667
B. afzelii	2004	13	0.692308	0.0769231	0.0769231	0.230769	0	0.0769231	0	0.0769231	0.0769231	0	0	0	0	0.0769231	0.153846	0.0769231	0
B. afzelii	2005	19	0.631579	0.157895	0.263158	0.368421	0.263158	0	0.157895	0.157895	0.0526316	0.105263	0.0526316	0.0526316	0.157895	0.0526316	0.105263	0.0526316	0.0526316
B. afzelii	2006	20	0.5	0.05	0.2	0.5	0.05	0	0.1	0.1	0.15	0.05	0.15	0.05	0.05	0.05	0.05	0.1	0
B. afzelii	2007	20	0.6	0.35	0.15	0.35	0.1	0.05	0.25	0	0.3	0.15	0.1	0.05	0.1	0	0.05	0	0.05
B. afzelii	2008	18	0.277778	0.611111	0.166667	0.277778	0.0555556	0.111111	0.111111	0.111111	0.0555556	0.166667	0.0555556	0	0.277778	0.166667	0.0555556	0.0555556	0.166667
B. afzelii	2009	20	0.6	0.4	0.3	0.2	0.05	0.1	0.05	0.05	0.1	0.05	0.05	0.05	0.2	0.05	0	0.2	0.05
B. afzelii	2010	18	0.555556	0.5	0.222222	0.277778	0.111111	0.111111	0.0555556	0.166667	0.222222	0.111111	0.0555556	0.0555556	0.0555556	0.166667	0.0555556	0	0

## Sheet: B. garinii
Community of Borrelia garinii ospC major group isolates over the 11 years of the study
Species = Borrelia species as identified by the PCR-reverse line blot assay
Year = year in which the Borrelia isolate was cultured from a field-collected Ixodes ricinus nymph
Total = number of B. garinii isolates examined for each year of the study using 454-sequencing
Columns D to Q contain the names of the B. garinii ospC major groups: G8, G14, G9, etc.
Interpretation: Of the 20 B. garinii isolates tested in the year 2000, 13 were infected with oMG strain G8, 9 were infected with oMG strain G14, etc.
Species	Year	Total	G8	G14	G9	G13	G2	G4	G7	G12	G6	A10	A1	A9	A14	A11
B. garinii	2000	20	13	9	6	10	9	4	9	8	2	12	9	8	3	4
B. garinii	2001	18	12	7	7	8	4	2	9	4	1	5	4	2	0	0
B. garinii	2002	19	7	5	2	7	1	2	2	2	2	5	3	2	0	1
B. garinii	2003	14	5	3	1	2	3	3	8	1	0	2	3	0	1	0
B. garinii	2004	14	4	3	4	1	3	3	4	2	2	1	0	0	2	0
B. garinii	2005	19	6	5	4	5	1	1	4	3	4	9	2	3	6	0
B. garinii	2006	15	6	5	3	2	1	2	4	1	5	6	0	1	1	0
B. garinii	2007	20	10	10	4	5	5	3	4	2	3	4	0	2	3	1
B. garinii	2008	20	10	9	3	7	4	2	6	0	0	6	1	2	1	2
B. garinii	2009	13	3	0	3	3	2	3	4	2	2	3	0	0	2	1
B. garinii	2010	18	4	1	6	3	7	3	5	3	1	7	1	1	1	1
Community of Borrelia garinii ospC major group isolates over the 11 years of the study
Species = Borrelia species as identified by the PCR-reverse line blot assay
Year = year in which the Borrelia isolate was cultured from a field-collected Ixodes ricinus nymph
Total = number of B. garinii isolates examined for each year of the study using 454-sequencing
Columns D to Q contain the names of the B. garinii ospC major groups: G8, G14, G9, etc.
Interpretation: Of the 20 B. garinii isolates tested in the year 2000, 65% (13/20) were infected with oMG strain G8, 45% (9/20) were infected with oMG strain G14, etc.
Species	Year	Total	G8	G14	G9	G13	G2	G4	G7	G12	G6	A10	A1	A9	A14	A11
B. garinii	2000	20	0.65	0.45	0.3	0.5	0.45	0.2	0.45	0.4	0.1	0.6	0.45	0.4	0.15	0.2
B. garinii	2001	18	0.666667	0.388889	0.388889	0.444444	0.222222	0.111111	0.5	0.222222	0.0555556	0.277778	0.222222	0.111111	0	0
B. garinii	2002	19	0.368421	0.263158	0.105263	0.368421	0.0526316	0.105263	0.105263	0.105263	0.105263	0.263158	0.157895	0.105263	0	0.0526316
B. garinii	2003	14	0.357143	0.214286	0.0714286	0.142857	0.214286	0.214286	0.571429	0.0714286	0	0.142857	0.214286	0	0.0714286	0
B. garinii	2004	14	0.285714	0.214286	0.285714	0.0714286	0.214286	0.214286	0.285714	0.142857	0.142857	0.0714286	0	0	0.142857	0
B. garinii	2005	19	0.315789	0.263158	0.210526	0.263158	0.0526316	0.0526316	0.210526	0.157895	0.210526	0.473684	0.105263	0.157895	0.315789	0
B. garinii	2006	15	0.4	0.333333	0.2	0.133333	0.0666667	0.133333	0.266667	0.0666667	0.333333	0.4	0	0.0666667	0.0666667	0
B. garinii	2007	20	0.5	0.5	0.2	0.25	0.25	0.15	0.2	0.1	0.15	0.2	0	0.1	0.15	0.05
B. garinii	2008	20	0.5	0.45	0.15	0.35	0.2	0.1	0.3	0	0	0.3	0.05	0.1	0.05	0.1
B. garinii	2009	13	0.230769	0	0.230769	0.230769	0.153846	0.230769	0.307692	0.153846	0.153846	0.230769	0	0	0.153846	0.0769231
B. garinii	2010	18	0.222222	0.0555556	0.333333	0.166667	0.388889	0.166667	0.277778	0.166667	0.0555556	0.388889	0.0555556	0.0555556	0.0555556	0.0555556
